# Supplementary material for: Expression of Bordetella pertussis Antigens Fused to Different Vectors and Their Effectiveness as Vaccines
Source: Vaccines (Basel). 2021 May 21;9(6):542. doi: 10.3390/vaccines9060542 (PMC8224380; doi:10.3390/vaccines9060542)
Supplement: Supplementary file 1 [file vaccines-09-00542-s001.zip]

Archive with 1 entries (1 files):
- vaccines-1167171-supplementary.pdf
